# Supplementary material for: Mindfulness- and acceptance-based interventions for patients with fibromyalgia – A systematic review and meta-analyses
Source: PLoS One. 2019 Sep 3;14(9):e0221897. doi: 10.1371/journal.pone.0221897 (PMC6719827; doi:10.1371/journal.pone.0221897)
Supplement: S3 Table — (XLSX) [file pone.0221897.s003.xlsx]

## Sheet: Ark1
	Excluded studies with reasons
	Author, year, country	Title	Reasons
	Amutio 2015, Spain (51)	Mindfulness training for reducing anger, anxiety, and depression in fibromyalgia patients	Could not verify the use of ACR criteria for FM
	Amutio 2018, Spain (46)	Effects of Mindfulness Training on Sleep Problems in Patients With Fibromyalgia	Could not verify the use of ACR criteria for FM
	Canter 2007, US (52)	Fibromyalgia patients less depressed after mindfulness meditation than after wait list	Not available in full text
	Davis 2013, US (53)	An Online Mindfulness Intervention Targeting Socioemotional Regulation in Fibromyalgia: Results of a RCT	Could not verify the use of ACR criteria for FM
	Fjorback 2013, Sweden (54)	Mindfulness therapy for somatization disorder and functional somatic syndromes - Randomized trial with one-year follow-up	Different diagnoses included. Could not verify the use of ACR criteria for FM
	Grossman 2017, Germany (55)	Mindfulness-based intervention does not influence cardiac autonomy control or the pattern of physical activity in FM during daily life	Did not include outcomes intended for the present review
	Goldenberg 1994, US (56)	A controlled study of a stress-reduction, cognitive-behavioral treatment program in FM	Not a RCT
	Kaplan 1993, US (57)	The impact of a Meditation-based stress reduction program on FM	Not a RCT
	Luciano 2017, Spain (58)	Cost-utility of group Acceptance and Commitment Therapy for FM vs recommended drugs	Did not include outcomes intended for the present review
	Olsson 2012, Sweden (40)	Acceptance and commitment therapy for fibromyalgia: A randomized controlled trial	Same study as Wicksell
	Sampalli 2009, Canada (59)	A controlled study of the effect of mindfulness-based stress reduction technique om women with multiple chemical sensitivity, chronic fatigue syndrome, and fibromyalgia	Not a RCT
	Saral 2016, Germany (60)	The effects of long- and short-term interdisciplinary treatment approaches in women with fibromyalgia: a randomized controlled trial	The intervention did not include mindfulness- and acceptance-based interventions
	Steiner 2014, US (64)	Assessing the Efficacy of Acceptance and Commitment Therapy in Reducing Schema-enmeshment in Fibromyalgia Syndrome	Not a RCT
	Steiner 2013, US (61)	Value-based action in FM: results from a randomized pilot of Acceptance and Commitment Therapy	Could not verify the use of ACR criteria for FM
	Van Gordon 2017, UK (62)	Meditation awareness training for the treatment of FM: A randomized controlled trial	Not MBSR
	Weissbecker 2002, US (63)	Mindfulness-based stress reduction and Sense of Coherence among women with FM	Did not include outcomes intended for the present review
	ACR = american college of rheumatology; FM = fibromyalgia; RCT = randomized controlled trial; MBSR = mindfulness-based stress reduction
	40.	Wicksell RK, Kemani M, Jensen K, Kosek E, Kadetoff D, Sorjonen K, et al. Acceptance and commitment therapy for fibromyalgia: A randomized controlled trial. European Journal of Pain. 2013;17(4):599-611. doi: doi:10.1002/j.1532-2149.2012.00224.x.
	46.	Amutio A, Franco C, Sánchez-Sánchez LC, Pérez-Fuentes MdC, Gázquez-Linares JJ, Van Gordon W, et al. Effects of Mindfulness Training on Sleep Problems in Patients With Fibromyalgia. Frontiers in Psychology. 2018;9(1365). doi: 10.3389/fpsyg.2018.01365.
	51.	Amutio A, Franco C, de Carmen Perez-Fuentes M, Gazquez JJ, Mercader I. Mindfulness training for reducing anger, anxiety, and depression in fibromyalgia patients. Frontiers in Psychology Vol 5 2015, ArtID 1572. 2015;5. PubMed PMID: 2015-47915-001.
	52.	Canter PH. Fibromyalgia patients less depressed by mindfulness meditation than waiting: Commentary. Focus on Alternative and Complementary Therapies. 2007;12(3):201. PubMed PMID: 47408155.
	53.	Davis MC, Zautra AJ. An Online Mindfulness Intervention Targeting Socioemotional Regulation in Fibromyalgia: Results of a Randomized Controlled Trial. Annals of Behavioral Medicine. 2013;46(3):273-84. doi: 10.1007/s12160-013-9513-7.
	54.	Fjorback LO, Arendt M, Ornbol E, Walach H, Rehfeld E, Schroder A, et al. Mindfulness therapy for somatization disorder and functional somatic syndromes - randomized trial with one-year follow-up. Journal of Psychosomatic Research. 2013;74(1):31-40. doi: http://dx.doi.org/10.1016/j.jpsychores.2012.09.006. PubMed PMID: 2012-26933-001.
	55.	Grossman P, Deuring G, Walach H, Schwarzer B, Schmidt S. Mindfulness-Based Intervention Does Not Influence Cardiac Autonomic Control or the Pattern of Physical Activity in Fibromyalgia during Daily Life. Clinical Journal of Pain. 2017;33(5):385-94. doi: http://dx.doi.org/10.1097/AJP.0000000000000420. PubMed PMID: 611686829.
	56.	Goldenberg DL, Kaplan KH, Nadeau MG, Brodeur C, Smith S, Schmid CH. A Controlled Study of a Stress-Reduction, Cognitive-Behavioral Treatment Program in Fibromyalgia. Journal of Musculoskeletal Pain. 1994;2(2):53-66. doi: 10.1300/J094v02n02_05.
	57.	Kaplan KH, Goldenberg DL, Galvin-Nadeau M. The impact of a meditation-based stress reduction program on fibromyalgia. General Hospital Psychiatry. 1993;15(5):284-9. doi: https://doi.org/10.1016/0163-8343(93)90020-O.
	58.	Luciano JV, D'Amico F, Feliu-Soler A, McCracken LM, Aguado J, Peñarrubia-María MT, et al. Cost-Utility of Group Acceptance and Commitment Therapy for Fibromyalgia Versus Recommended Drugs: An Economic Analysis Alongside a 6-Month Randomized Controlled Trial Conducted in Spain (EFFIGACT Study). The Journal of Pain. 2017;18(7):868-80. doi: https://doi.org/10.1016/j.jpain.2017.03.001.
	59.	Sampalli T, Berlasso E, Fox R, Petter M. A controlled study of the effect of a mindfulness-based stress reduction technique in women with multiple chemical sensitivity, chronic fatigue syndrome, and fibromyalgia. Journal of multidisciplinary healthcare. 2009;2:53-9. PubMed PMID: 21197347.
	60.	Saral I, Sindel D, Esmaeilzadeh S, Sertel-Berk HO, Oral A. The effects of long- and short-term interdisciplinary treatment approaches in women with fibromyalgia: a randomized controlled trial. Rheumatology International. 2016;36(10):1379-89. doi: http://dx.doi.org/10.1007/s00296-016-3473-8. PubMed PMID: 27055444.
	61.	Steiner JL, Bogusch L, Bigatti SM. Values-Based Action in Fibromyalgia: Results From a Randomized Pilot of Acceptance and Commitment Therapy. Health psychology research. 2013;1(3):e34-e. doi: 10.4081/hpr.2013.e34. PubMed PMID: 26973919.
	62.	Van Gordon W, Shonin E, Dunn TJ, Garcia-Campayo J, Griffiths MD. Meditation awareness training for the treatment of fibromyalgia syndrome: A randomized controlled trial. British Journal of Health Psychology. 2017;22(1):186-206. doi: http://dx.doi.org/10.1111/bjhp.12224
		Artikkel: http://onlinelibrary.wiley.com/doi/10.1111/bjhp.12224/epdf. PubMed PMID: 27885763
	63.	Weissbecker I, Salmon P, Studts JL, Floyd AR, Dedert EA, Sephton SE. Mindfulness-Based Stress Reduction and Sense of Coherence Among Women with Fibromyalgia. Journal of Clinical Psychology in Medical Settings. 2002;9(4):297-307. doi: 10.1023/A:1020786917988.
	64.	Steiner JL, Bigatti SM. Assessing the Efficacy of Acceptance and Commitment Therapy in Reducing Schema-enmeshment in Fibromyalgia Syndrome. 2014. Department of Psychology, Purdue University. http://hdl.handle.net/1805/4984
